# Supplementary material for: 1-O-Octadecyl-2-O-benzyl-sn-glyceryl-3-phospho-GS-441524 (V2043). Evaluation of Oral V2043 in a Mouse Model of SARS-CoV-2 Infection and Synthesis and Antiviral Evaluation of Additional Phospholipid Esters with Enhanced Anti-SARS-CoV-2 Activity
Source: J Med Chem. 2023 Apr 11;66(8):5802–19. doi: 10.1021/acs.jmedchem.3c00046 (PMC10108740; doi:10.1021/acs.jmedchem.3c00046)
Supplement: Supplementary file 2 — jm3c00046_si_002.csv [file jm3c00046_si_002.csv]

Compound	SMILES
9b	NC1=NC=NN2C1=CC=C2[C@@]3(C#N)[C@H](O)[C@H](O)[C@@H](COP(OC[C@@H](OCC4=CC=CC=C4)COCCCCCCCCCCCCCCCCCC)(O)=O)O3
9c	NC1=NC=NN2C1=CC=C2[C@@]3(C#N)[C@H](O)[C@H](O)[C@@H](COP(OCC(OCC4=CC=CC=C4)COCCCCCCCCCCCCCCCCCC)(O)=O)O3
9d	NC1=NC=NN2C1=CC=C2[C@@]3(C#N)[C@H](O)[C@H](O)[C@@H](COP(OC[C@H](OCC4=CC=CC(F)=C4)COCCCCCCCCCCCCCCCCCC)(O)=O)O3
9e	NC1=NC=NN2C1=CC=C2[C@@]3(C#N)[C@H](O)[C@H](O)[C@@H](COP(OC[C@H](OCC4=CC=CC(C(F)(F)F)=C4)COCCCCCCCCCCCCCCCCCC)(O)=O)O3
9f	NC1=NC=NN2C1=CC=C2[C@@]3(C#N)[C@H](O)[C@H](O)[C@@H](COP(OC[C@H](OCC4=CC=C(C(F)(F)F)C=C4)COCCCCCCCCCCCCCCCCCC)(O)=O)O3
9g	NC1=NC=NN2C1=CC=C2[C@@]3(C#N)[C@H](O)[C@H](O)[C@@H](COP(OC[C@H](OCC4=CC=C(OC)C(F)=C4)COCCCCCCCCCCCCCCCCCC)(O)=O)O3
9h	NC1=NC=NN2C1=CC=C2[C@@]3(C#N)[C@H](O)[C@H](O)[C@@H](COP(OC[C@H](OCCCCCCCC)COCCCCCCCCCCCCCCCCCC)(O)=O)O3
9i	NC1=NC=NN2C1=CC=C2[C@@]3(C#N)[C@H](O)[C@H](O)[C@@H](COP(OC[C@H](OCCC4CCCCC4)COCCCCCCCCCCCCCCCCCC)(O)=O)O3
9j	NC1=NC=NN2C1=CC=C2[C@@]3(C#N)[C@H](O)[C@H](O)[C@@H](COP(OC[C@H](OCC4=CC=C(C#N)C=C4)COCCCCCCCCCCCCCCCCCC)(O)=O)O3
9k	NC1=NC=NN2C1=CC=C2[C@@]3(C#N)[C@H](O)[C@H](O)[C@@H](COP(OC[C@H](OCC4=CC=CC(C#N)=C4)COCCCCCCCCCCCCCCCCCC)(O)=O)O3
9l	NC1=NC=NN2C1=CC=C2[C@@]3(C#N)[C@H](O)[C@H](O)[C@@H](COP(OC[C@H](OCC4=CC=CC=C4C#N)COCCCCCCCCCCCCCCCCCC)(O)=O)O3
10a	NC1=NC=NN2C1=CC=C2[C@@]3(C#N)[C@H](O)[C@H](O)[C@@H](COP(OC[C@H](OCC4=CC=CC=C4)CCCCCOCCCCC=CCCCCCCCC)(O)=O)O3
10g	NC1=NC=NN2C1=CC=C2[C@@]3(C#N)[C@H](O)[C@H](O)[C@@H](COP(OC[C@H](OCC4=CC=C(OC)C(F)=C4)CCCCCOCCCCC=CCCCCCCCC)(O)=O)O3
11a	NC1=NC=NN2C1=CC=C2[C@@]3(C#N)[C@H](O)[C@H](O)[C@@H](COP(OC[C@H](OCC4=CC=CC=C4)COCCCCCCCCCCCCCCCC)(O)=O)O3
11g	NC1=NC=NN2C1=CC=C2[C@@]3(C#N)[C@H](O)[C@H](O)[C@@H](COP(OC[C@H](OCC4=CC=C(OC)C(F)=C4)COCCCCCCCCCCCCCCCC)(O)=O)O3
12a	NC1=NC=NN2C1=CC=C2[C@@]3(C#N)[C@H](O)[C@H](O)[C@@H](COP(OC[C@H](OCC4=CC=CC=C4)COCCCCCCCCCCCCCC)(O)=O)O3
